# Supplementary material for: Anti-α-Glucosidase, SAR Analysis, and Mechanism Investigation of Indolo[1,2-b]isoquinoline Derivatives
Source: Molecules. 2023 Jul 7;28(13):5282. doi: 10.3390/molecules28135282 (PMC10343752; doi:10.3390/molecules28135282)
Supplement: Supplementary file 1 [file molecules-28-05282-s001.zip]

Archive with 1 entries (1 files):
- molecules-2382486-supplementary.pdf
